# Supplementary material for: Association between male circumcision and women’s biomedical health outcomes: a systematic review
Source: Lancet Glob Health. Author manuscript; Available in PMC 2017 Dec 13. (PMC5728090; doi:10.1016/S2214-109X(17)30369-8)
Supplement: Supplementary appendix 1 [file NIHMS922992-supplement-Supplementary_appendix_2.xlsx]

## Sheet: Legend
Tabs "Any STI" through "Vaginal Discharge" contain included data points for their respective outcomes. Among these, data points highlighted in yellow are plotted on the main paper figure 2. Data points highlighted in green appear in figure 2 as unique symbols with a known direction of effect but no estimate of magnitude that can be plotted (see figure 2 footnotes). All data points from the same p…
The "Excluded Duplicates" tab lists the duplicate data points described in the main text. Publications for which every outcome was an excluded duplicate do not appear in the citations in the main text; they have citations in this tab instead of reference numbers.
The "Expanded Table 1" tab contains additional data columns and additional detail not found in the main table.

## Sheet: Any STI
																											Study Quality
																											All							Observational Studies
Reference	Last Name of First Author	Study Type	Location(s)	Minimum Age for Inclusion (women)	Maximum Age for Inclusion (Women)	Inclusion Criteria	Exclusion Criteria	Subgroup	Further Outcome Specifications	Circumcision Status Ascertainment Method	Exposure Definition	Diagnostic Method for Outcome	Follow-up Period or Minimum Interval Since Exposure	Units for Follow-up Period or Minimum Interval Since Exposure	Outcome Measure for Individual Groups	Total number in Intervention or Circumcised Group	Number of Events in Intervention or Circumcised Group	Circumcision Group Point Estimate	Total Number in Control or Uncircumcised Group	Number of Events in Control or Uncircumcised Group	Control Group Point Estimate	Circumcised vs. Uncircumcised Point Estimate	Measure for Comparison	P-value for Comparison	Low-End 95% Confidence Interval	High-End 95% Confidence Interval	Quality Sumary Score	Highest Potential Quality Score	Is Evidence Indirect?	Are Results Imprecise?	Is the Effect Size Large?	Are All Plausible Biases Towards the Null?	Comments on Bias Risk	Representativeness of the Cases or Exposed Cohort or Sample	Sample Size Adequate?	Selection of Controls or Unexposed Cohort	Demonstration that Outcome of Interest was Not Present at Start of Study	Ascertainment of Exposure (Risk Factor)	Ascertainment of the Outcome	Is the Case Definition Adequate?	Definition of Controls	Non-Respondents or Non-Response Rate	Did the Study Control for Age?	Did the Study Control for Any Additional Factor(s)?	Additional Factor(s) Listed	Statistical Test Appropriate?	Same Method of Ascertainment for Cases and Controls	Was Follow-Up Long Enough for Outcomes to Occur?	Adequacy of Follow-Up of Cohorts
16	Nayyar	cross-sectional	New Delhi, India	15	49	HIV positive patients aged 15-49 years between November 2011 to March 2013.	none specified	Not Reported	Any STI (Chlamydia, Gonorrhea, Syphilis, Bacterial Vaginosis)	report by woman	circumcision status of their male partner	Laboratoty testing on samples collected from participants			prevalence	22	3	0.138	28	11	0.392	0.35 (calculated for review)	prevalence (intervention to control)	Not Reported	0.11 (calculated for review	1.09 (calculated for review)	2	10	unsure	unsure	unsure	yes	none	selected group				No description of the measurement tool	Independent blind assessment**			no description of response rate or characteristics	no	no	N/A	not appropriate, not described, or incomplete
18	Turner	cohort	Kampala, Uganda, Harare and Chitungwiza, Zimbabwe, Chiang Mai, Khon Kaen, Hat Yai, and Bangkok, Thailand	18	35	The HC-HIV study enrolled and followed women from 1Not Reported to 2004. Eligible women were 18 to 35 years old; HIV-negative; sexually active; not pregnant or planning a pregnancy; and using oral contraceptive pills, injectable depot medroxyprogesterone acetate, or a nonhormonal or no contraceptive method. Most were recruited from family planning and maternal-child health clinics, some countries…	none specified	none	Any of three STIs (trichomonas, chlamydia, or gonorrhea)	report by woman	circumcision status of current partner was recorded at each visit	A single endocervical swab for PCR identification of both gonococcal and chlamydial infection was collected at each visit. For Ct, optical density >0.8 was considered positive, and for GC, OD >2.5 was positive. Negative results were indicated for OD <0.2 for both Ct and GC. Testing was repeated if the results fell in the "gray zone". Tv was diagnosed using wet mount with examination under low and…	9440	person-years	events or incidence per person-time (specify below)	Not Reported	175	10.28	Not Reported	645	9.48	1.02	hazard ratio (intervention to control)	Not Reported	0.85	1.21	9	9	no	yes	no	yes	Sensitivity analysis resulted in little change in findings for MC and women's HIV risk. Authors expect it to be the same for STI risk. There are average women in the community who may not fit into the inclusion criteria given and so the sample is somewhat representative	somewhat representative of average woman in community*		drawn from the same community as the exposed cohort*	yes	structured interview*	independent blind assessment*				yes *	yes *	contraceptive method, age at coital debut, and country			yes	subjects lost to follow up unlikely to introduce bias - <20% loss or description provided of those lost*
[truncated: 7 more columns]

## Sheet: Bacterial Vaginosis
																											Study Quality
																											All							Observational Studies
Reference	Last Name of First Author	Study Type	Location(s)	Minimum Age for Inclusion (women)	Maximum Age for Inclusion (Women)	Inclusion Criteria	Exclusion Criteria	Subgroup	Further Outcome Specifications	Circumcision Status Ascertainment Method	Exposure Definition	Diagnostic Method for Outcome	Follow-up Period or Minimum Interval Since Exposure	Units for Follow-up Period or Minimum Interval Since Exposure	Outcome Measure for Individual Groups	Total number in Intervention or Circumcised Group	Number of Events in Intervention or Circumcised Group	Circumcision Group Point Estimate	Total Number in Control or Uncircumcised Group	Number of Events in Control or Uncircumcised Group	Control Group Point Estimate	Circumcised vs. Uncircumcised Point Estimate	Measure for Comparison	P-value for Comparison	Low-End 95% Confidence Interval	High-End 95% Confidence Interval	Quality Sumary Score	Highest Potential Quality Score	Is Evidence Indirect?	Are Results Imprecise?	Is the Effect Size Large?	Are All Plausible Biases Towards the Null?	Comments on Bias Risk	Representativeness of the Cases or Exposed Cohort or Sample	Sample Size Adequate?	Selection of Controls or Unexposed Cohort	Demonstration that Outcome of Interest was Not Present at Start of Study	Ascertainment of Exposure (Risk Factor)	Ascertainment of the Outcome	Is the Case Definition Adequate?	Definition of Controls	Non-Respondents or Non-Response Rate	Did the Study Control for Age?	Did the Study Control for Any Additional Factor(s)?	Additional Factor(s) Listed	Statistical Test Appropriate?	Same Method of Ascertainment for Cases and Controls	Was Follow-Up Long Enough for Outcomes to Occur?	Adequacy of Follow-Up of Cohorts
14	Gray	RCT	Rakai, Uganda	Not Reported	Not Reported	HIV-negative wives or long term consensual partners of men enrolled concurrently with their husbands in the original RCT conducted in Rakai, Uganda with consent. The husbands were either randomized to circumcision immediately (intervention arm) or after two years (control arm).	Women who were enrolled in the study 6 months of more after their husband's enrollment date. HIV-positive women.	none	none	other	Husband must be in intervention arm of RCT in order for a woman to be exposed. Physical examination in the intervention arm only.	BV was detected by gram-stained slides from self-collected vaginal swabs using a quantitative morphology that has a standardized 0 to 10 point scoring system, wherby 0-3 is normal, 4-6 is intermediate (transitional state), and 7-10 is BV. Severe BV was defined as a score of 9-10.	1	years	prevalence	785	316	40.3	751	380	50.6	0.82	prevalence (intervention to control)	0.0003	0.74	0.91	unclear	high	no	no	no	yes	control women who got infected might stay home. Not clear if sealed, no reason for missing data stated.
14	Gray	RCT	Rakai, Uganda	Not Reported	Not Reported	HIV-negative wives or long term consensual partners of men enrolled concurrently with their husbands in the original RCT conducted in Rakai, Uganda with consent. The husbands were either randomized to circumcision immediately (intervention arm) or after two years (control arm).	Women who were enrolled in the study 6 months of more after their husband's enrollment date. HIV-positive women.	none	Severe Bacterial Vaginosis	other	Husband must be in intervention arm of RCT in order for a woman to be exposed. Physical examination in the intervention arm only.	BV was detected by gram-stained slides from self-collected vaginal swabs using a quantitative morphology that has a standardized 0 to 10 point scoring system, wherby 0-3 is normal, 4-6 is intermediate (transitional state), and 7-10 is BV. Severe BV was defined as a score of 9-10.	1	years	prevalence	785	16	2.04	751	49	6.52	0.31	prevalence (intervention to control)	Not Reported	0.18	0.54	unclear	high	no	no	unsure	yes	control women who got infected might stay home. Not clear if sealed, no reason for missing data stated.
19	Wawer	RCT	Rakai, Uganda	Not Reported	Not Reported	The Rakai Health Science Program in Rakai enrolled males in an MC trial for HIV/STI prevention. Men were eligible for enrollment in this study if they were HIV-infected, uncircumcised, aged 15-49 years, had no medical indications or contraindications for MC, and provided written informed consent. Males were randomized to receive immediate or delayed circumicision after 24 months. Consenting femal…	none specified	none	Not Reported	other	considered exposed if current partner is enrolled in the intervention arm of the trial and unexposed if partner is in the control arm	Vaginal flora was quantified by the Nugent method and a score of 7-10 was classified as bacterial vaginosis	2	years	incidence	217	121	56	160	83	52	1.07 (calculated for review)	prevalence (intervention to control)	0.54	0.89 (calculated for review)	1.30 (calculated for review)	unclear	high	no	unsure	unsure	yes	Control women who got infected might stay at home. No reasons for missing data stated.
20	Fonck	cross-sectional	Nairobi, Kenya	Not Reported	Not Reported	Women who provided informed consent to particpate in the study attending the Special Treatment Clnic, the main STD referral clinic in Nairobi, Kenya during June 1996 to April 1997	None		none	report by woman	Circumcision of current partner	Determined by examining saline wet mounts, diagnosed based on the following symptoms: vaginal fluid pH of more than 4.5, release of fishy amine odor from vaginal fluid mixed with 10% potassium hydroxide, and presence of clue cells on wet mount			odds	Not Reported	Not Reported	Not Reported	Not Reported	Not Reported	Not Reported	1.4	Odds Ratio	Not Reported	0.6	3.3	6	10	no	unsure	no	unsure	No point estimates for individual groups	selected group				Validated measurement tool **	Independent blind assessment**			no description of response rate or characteristics	yes *	yes *	marital status, history of STD, history of condom use, age at first sex, number of sex partners	not appropriate, not described, or incomplete
16	Nayyar	cross-sectional	New Delhi, India	15	49	HIV positive patients aged 15-49 years between November 2011 to March 2013.	none specified	none	none	report by woman	circumcision status of their male partner	A Gram stain was made for diagnosis of bacterial vaginosis using Nugent’s criteria.			prevalence	22	1	0.045	28	2	0.071	0.64 (calculated for review)	prevalence (intervention to control)	Not Reported	0.06 (calculated for review)	6.57 (calculated for review)	2	10	unsure	unsure	unsure	yes	none	selected group				No description of the measurement tool	Independent blind assessment**			no description of response rate or characteristics	no	no	N/A	not appropriate, not described, or incomplete
21	Zenilman	cross-sectional	Baltimore, MD, USA	Not Reported	Not Reported	A large study of STD transmission in Baltimore conducted in 1990-2 which included both members of 274 heterosexual partnerships. African-American, urban, predominantly poor inner city STD clinic population.	none specified	none	none	physical exam	retrospective audit of data collected during a large study of STD	000			prevalence	197	58	0.29	75	25	0.33	0.88 (calculated for review)	prevalence (intervention to control), p-value from Chi-square comparison	0.53	0.60 (calculated for review)	1.30 (calculated for review)	4	10	no	unsure	no	unsure	none	selected group	justified and satisfactory *			Non-validated measurement tool, but the tool is available or described*	Record linkage**			no description of response rate or characteristics	no	no	N/A	not appropriate, not described, or incomplete
22	Varrey	cross-sectional	Unknown	Not Reported	Not Reported	This was an alaysis of the BV-IDEAS study: a cross-sectional study in an urban GYN clinic.	none specified	none	none	report by woman	circumcision of partner	A vaginal swab was collected. BV was determined by a Nugent score greater than 7.			other	Not Reported	Not Reported	Not Reported	Not Reported	Not Reported	Not Reported	0.51	Odds Ratio	0.004	0.32	0.81	2	10	no	no	no	unsure	Abstract only - no full article.	selected group				No description of the measurement tool	Independent blind assessment**			no description of response rate or characteristics	no	no	N/A	not appropriate, not described, or incomplete
24	Maingi	cross-sectional	Nairobi, Kenya	18 years	Not Reported	couples presenting to Nairobi City Council Clinic	none specified	none	none	not specified	member of a couple	vaginal specimen exam using Nugent's criteria	N/A	N/A	odds (calculated for review)	not reported	not reported	.16 (calculated for review)	not reported	not reported	.28 (calculated for review)	.58 (calculated for review)	odds ratio (calculated for review)	<.05	not reported	not reported	2 (but difficult to assess as only abstract available)	10											record linkage							yes
23	Atashili	cross-sectiona	3 STD clinics, United States, location not specified	Not Reported	Not Reported; actual age range 18-63	trichomoniasis; male partner also enrolled	none specified	none	none	not specified	member of a couple with circumcised male partner	vaginal swab with Nugent score 7-10	N/A	N/A	odds (calculated for review)	149 (calculated for review)	not reported	not reported	112 (calculated for review)	not reported	not reported	1	odds ratio	Not Reported	0.6	1.7	2 (but difficult to assess as only abstract available)	10											record linkage							yes
[truncated: 7 more columns]

## Sheet: Candidiasis
																											Study Quality
																											All							Observational Studies
Reference	Last Name of First Author	Study Type	Location(s)	Minimum Age for Inclusion (women)	Maximum Age for Inclusion (Women)	Inclusion Criteria	Exclusion Criteria	Subgroup	Further Outcome Specifications	Circumcision Status Ascertainment Method	Exposure Definition	Diagnostic Method for Outcome	Follow-up Period or Minimum Interval Since Exposure	Units for Follow-up Period or Minimum Interval Since Exposure	Outcome Measure for Individual Groups	Total number in Intervention or Circumcised Group	Number of Events in Intervention or Circumcised Group	Circumcision Group Point Estimate	Total Number in Control or Uncircumcised Group	Number of Events in Control or Uncircumcised Group	Control Group Point Estimate	Circumcised vs. Uncircumcised Point Estimate	Measure for Comparison	P-value for Comparison	Low-End 95% Confidence Interval	High-End 95% Confidence Interval	Quality Sumary Score	Highest Potential Quality Score	Is Evidence Indirect?	Are Results Imprecise?	Is the Effect Size Large?	Are All Plausible Biases Towards the Null?	Comments on Bias Risk	Representativeness of the Cases or Exposed Cohort or Sample	Sample Size Adequate?	Selection of Controls or Unexposed Cohort	Demonstration that Outcome of Interest was Not Present at Start of Study	Ascertainment of Exposure (Risk Factor)	Ascertainment of the Outcome	Is the Case Definition Adequate?	Definition of Controls	Non-Respondents or Non-Response Rate	Did the Study Control for Age?	Did the Study Control for Any Additional Factor(s)?	Additional Factor(s) Listed	Statistical Test Appropriate?	Same Method of Ascertainment for Cases and Controls	Was Follow-Up Long Enough for Outcomes to Occur?	Adequacy of Follow-Up of Cohorts
20	Fonck	cross-sectional	Nairobi, Kenya	Not Reported	Not Reported	Women who provided informed consent to particpate in the study attending the Special Treatment Clnic, the main STD referral clinic in Nairobi, Kenya during June 1996 to April 1997	None		Candidiasis	report by woman	circumcision of current partner	Saline wet mounts examined for presence of yeast cells indidicative of Candida albicans			odds	Not Reported	Not Reported	Not Reported	Not Reported	Not Reported	Not Reported	0.6	Odds Ratio	Not Reported	0.4	1	6	10	no	no	no	unsure	No point estimates for individual groups	selected group				Validated measurement tool **	Independent blind assessment**			no description of response rate or characteristics	yes *	yes *	marital status, History of STD, history of condom use, age at first sex, number of sex partners	not appropriate, not described, or incomplete
[truncated: 7 more columns]

## Sheet: Cervical Cancer
																											Study Quality
																											All							Observational Studies
Reference	Last Name of First Author	Study Type	Location(s)	Minimum Age for Inclusion (women)	Maximum Age for Inclusion (Women)	Inclusion Criteria	Exclusion Criteria	Subgroup	Further Outcome Specifications	Circumcision Status Ascertainment Method	Exposure Definition	Diagnostic Method for Outcome	Follow-up Period or Minimum Interval Since Exposure	Units for Follow-up Period or Minimum Interval Since Exposure	Outcome Measure for Individual Groups	Total number in Intervention or Circumcised Group	Number of Events in Intervention or Circumcised Group	Circumcision Group Point Estimate	Total Number in Control or Uncircumcised Group	Number of Events in Control or Uncircumcised Group	Control Group Point Estimate	Circumcised vs. Uncircumcised Point Estimate	Measure for Comparison	P-value for Comparison	Low-End 95% Confidence Interval	High-End 95% Confidence Interval	Quality Sumary Score	Highest Potential Quality Score	Is Evidence Indirect?	Are Results Imprecise?	Is the Effect Size Large?	Are All Plausible Biases Towards the Null?	Comments on Bias Risk	Representativeness of the Cases or Exposed Cohort or Sample	Sample Size Adequate?	Selection of Controls or Unexposed Cohort	Demonstration that Outcome of Interest was Not Present at Start of Study	Ascertainment of Exposure (Risk Factor)	Ascertainment of the Outcome	Is the Case Definition Adequate?	Definition of Controls	Non-Respondents or Non-Response Rate	Did the Study Control for Age?	Did the Study Control for Any Additional Factor(s)?	Additional Factor(s) Listed	Statistical Test Appropriate?	Same Method of Ascertainment for Cases and Controls	Was Follow-Up Long Enough for Outcomes to Occur?	Adequacy of Follow-Up of Cohorts
25	Gajalakshmi	cohort	Madras, India	Not Reported	Not Reported	The resident population of Madras city of 2.0 million males and 1.8 million females as per 1991 census. Outcomes were obtained from a cancer registry (Madras Metropolitan Tumour Registry) that is a part of the National Cancer Registry Programme of the Indian Council of Medical Research	none specified	none	none	other	Muslim women were considered to be exposed because of the high frequency of ritual circumcision on muslim men.	Diagnosis of cervical cancer from histological methods, must be entered into the cancer registry of Madras, India.	8	years	incidence	Not Reported	173	14.3	Not Reported	284	27.3	0.53	Risk Ratio (Christian vs. Muslim)	Not Reported	0.3	0.93	6	9	no	unsure	unsure	yes	If Muslim women were having sex with uncircumcised men, this would only make the estimate move away from the null, therefore the bias is towards the null. However, Muslim women may be different behaviorally from the rest of the population. Data was representative of the population from a cancer registry.	selected group		drawn from the same community as the exposed cohort*	yes	secure record (eg surgical records)*	record linkage*				no	no				yes	no loss; all subjects accounted for*
25	Gajalakshmi	cohort	Madras, India	Not Reported	Not Reported	The resident population of Madras city of 2.0 million males and 1.8 million females as per 1991 census. Outcomes were obtained from a cancer registry (Madras Metropolitan Tumour Registry) that is a part of the National Cancer Registry Programme of the Indian Council of Medical Research	none specified	none	none	other	Muslim women were considered to be exposed because of the high frequency of ritual circumcision on muslim men.	Diagnosis of cervical cancer from histological methods, must be entered into the cancer registry of Madras, India.	8	years	incidence	Not Reported	173	14.3	Not Reported	4521	35	0.4	Risk Ratio (Hindu vs. Muslim)	Not Reported	0.25	0.63	6	9	no	unsure	unsure	yes	If Muslim women were having sex with uncircumcised men, this would only make the estimate move away from the null, therefore the bias is towards the null. However, Muslim women may be different behaviorally from the rest of the population. Data was representative of the population from a cancer registry.	selected group		drawn from the same community as the exposed cohort*	yes	secure record (eg surgical records)*	record linkage*				no	no				yes	no loss; all subjects accounted for*
26	Agarwal	case-control	India	Not Reported	Not Reported	Women attending gynecology outpatient departments who have different grades of dysplasia cervical cancer. Only those male partners were examined whose female partner had no history of premarital or extramarital affairs. Patients reported having sex with only one partner were included.	none specified	none	none	self-report by man	All partners (husbands) completed a questionnaire. Only circ partners	Not Reported	0	days	number of events	24	9	Not Reported	287	128	Not Reported	0.43 (calculated for review)	odds ratio	Not Reported	0.24 (calculated for review)	0.64 (calculated for review)	3	9	unsure	yes	yes	unsure	possible recall bias	potential for selection biases or not stated		community controls *		interview not blinded to case/control status		yes, eg record linkage or based on self reports	no history of disease (endpoint)*	not both provided	no	no	N/A		yes *
26	Agarwal	case-control	India	Not Reported	Not Reported	Women attending gynecology outpatient departments who have different grades of dysplasia cervical cancer. Only those male partners were examined whose female partner had no history of premarital or extramarital affairs. Patients reported having sex with only one partner were included.	none specified	circumcision group confined to women whose partners were circumcised at birth	none	self-report by man	All partners (husbands) completed a questionnaire. Only circ partners. Circumcised within first year of life.	Not Reported	0	days	number of events	12	2	Not Reported	299	135	Not Reported	0.24	odds ratio	0.045	Not Reported	Not Reported	4	9	unsure	yes	yes	unsure	possible recall bias	potential for selection biases or not stated		community controls *		interview not blinded to case/control status		yes, eg record linkage or based on self reports	no history of disease (endpoint)*	not both provided	no	yes *	age, education, and age at consummation		yes *
27	Brinton	case-control	Panama; Costa Rica; Bogata, Columbia; Mexico City, Mexico	0	69	Female cases consisted of women diagnosed with incident invasive cervical cancer during the period January 1 , 1986 to June 30, 1987 at the Panamanian National Oncology Institute; three government referral centers in San Jose, Costa Rica; the Colombian National Cancer Institute in Bogota; and the Oncology Hospital of the Mexican Social Security System in Mexico City. All cancers were histopatholo…	Cases who had received prior treatment, who were older than 69 years or who had not been residents of the defined study areas for at least 6 months were not enrolled in the study.	none	invasive cervical cancer	physical exam	circ current partner	diagnosed with incident invasive cervical cancer during the period January 1 , 1986 to June 30, 1987 at the Panamanian National Oncology Institute; three government referral centers in San Jose, Costa Rica; the Colombian National Cancer Institute in Bogota; and the Oncology Hospital of the Mexican Social Security System in Mexico City. All cancers were histopathologically confirmed and clinically…	Not Reported	years	number of events	76	24	0.14	583	174	0.13	1.14	odds ratio	Not Reported	0.7	1.9	7	9	no	no	no	yes	none	consecutive or obviously representative series of cases *				secure record (eg surgical records) *		yes, with independent validation *	no history of disease (endpoint)*	non respondents described	yes *	yes *	years of education, and number of sexual partners.		yes *
28	Kjaer	case-control	Copenhagen, Denmark	20	49	Cases consisted of women aged 20-49 years at the time of diagnosis, born in Denmark, living in Greater Copenhagen, with histologically verified cervical cancer or carcinoma in situ (CIS) diagnosed from January 1985 to December 1986. Cases were identified from the computerized Danish Cancer Registry. Cases and controls had one lifetime sexual partner or had 2 partners with the sexual relationship …	women with hysterectomy were excluded	none	cervical carcinoma and carcinoma in situ	physical exam	Male partners of women had circumcision classified by a physical exam in order to determine exposure	histologically verified; Cases were identified from the computerized Danish Cancer Registry.	Not Reported	years	number of events	8	1	0.025	122	39	0.078	0.3	Risk Ratio	Not Reported	0.03	2.4	8	9	no	yes	yes	yes	none	consecutive or obviously representative series of cases *		community controls *		secure record (eg surgical records) *		yes, with independent validation *	no history of disease (endpoint)*	non respondents described	yes *	yes *	ever genital warts, and ever use of condom in the relationship between the monogamous woman and her male partner		yes *
29	Aung	case-control	Yangon, Myanmar	Not Reported	Not Reported	35 female patients with carcinoma cervix who were admitted to the gynaecological ward at Central Women's Hospital from September 2010 through to May, 2011; age-matched by the same number of patients with any other gynaecological disease.	none specified	none	carcinoma cervix	not specified	husband	Only an abstract, no mention of specific details regarding diagnostic method. Recruited patients with cervical carcinoma.	Not Reported	years	not specified	Not Reported	Not Reported	Not Reported	Not Reported	Not Reported	Not Reported	No point estimate for comparison reported; but statistically significant	odds ratio	0.025	0	0.86	0	9	no	unsure	no	unsure	Only an abstract, no mention of specific details	potential for selection biases or not stated		hospital controls *		no description		no description	no description of source	not both provided	no	no	not stated		no or
30	Castellsague	case-control	Brazil; Phiippines; Thailand; Spain; Columbia	0	100	females who had newly diagnosed, histologically confirmed cervical carcinoma in situ or invasive cervical cancer.	none specified	none	none	self-report by man	couples or stable partners	newly diagnosed, histologically confirmed cervical cancinoma in situ or invaisve cervical cancer	Not Reported	days	number of events	977	194	Not Reported	936	176	Not Reported	0.72	odds ratio	Not Reported	0.49	1.04	5	9	no	yes	no	unsure	data was pooled from seven case-control studies, they implemented different recruiting method for controls.	potential for selection biases or not stated		hospital controls *		structured interview where blind to case/control status *		yes, eg record linkage or based on self reports	no history of disease (endpoint)*	not both provided	yes *	yes *	study location, age of male and female subjects, male subjects' level of education, male subjects' age at first sexual intercourse, male subjects' frequency of genital washing after sex, male subjects' lifetime number of sexual partners, female subjects' lifetime number of sexual parnters, and female subjects' age at first intercourse.		yes *
30	Castellsague	case-control	Brazil; Phiippines; Thailand; Spain; Columbia	0	100	females who had newly diagnosed, histologically confirmed cervical carcinoma in situ or invasive cervical cancer.	none specified	monogamous female	none	self-report by man	couples or stable partners	newly diagnosed, histologically confirmed cervical cancinoma in situ or invaisve cervical cancer	Not Reported	days	number of events	661	146	Not Reported	759	156	Not Reported	0.75	odds ratio	Not Reported	0.49	1.14	5	9	no	yes	no	unsure	data was pooled from seven case-control studies, they implemented different recruiting method for controls.	potential for selection biases or not stated		hospital controls *		structured interview where blind to case/control status *		yes, eg record linkage or based on self reports	no history of disease (endpoint)*	not both provided	yes *	yes *	study location, age of male and female subjects, male subjects' level of education, male subjects' age at first sexual intercourse, male subjects' frequency of genital washing after sex, male subjects' lifetime number of sexual partners, female subjects' lifetime number of sexual parnters, and female subjects' age at first intercourse.		yes *
31	Kim	case-control	Korea	Not Reported	Not Reported	This study was conducted between March 2002 andFebruary 2004 after receiving approval by the institutional review board of the NationalCancer Center of Korea. We selected 215 consecutive patients who were evaluated and treatedfor cervical neoplasm at the Center for Uterine Cancer. Women referred for abnormalcytologic results were tentative cases, and exfoliated cervical cells were collected befor…	non-Korean ethnicity, current pregnancy, history of hysterectomy or conization, and mental incompetence	among high-risk HPV-positive women	invasive cervical cancer	report by woman	husbands	Consecutive patients who were evaluated and treated for cervical neoplasm at the Center for Uterine Cancer were selected as cases. Women referred for abnormal cytologic results were tentative cases, and exfoliated cervical cells were collected before performing colposcopy-directed biopsies.	Not Reported	years	number of events	194	57	0.57	83	43	0.774	0.47	odds ratio	0.022	0.24	0.9	6	9	no	no	yes	yes	none	consecutive or obviously representative series of cases *		hospital controls *		written self report or medical record only		yes, with independent validation *	no history of disease (endpoint)*	not both provided	yes *	yes *	Cigarette smoking; Use of condom; No. births; Age at first intercourse, Current marital status		yes *
32	Terris	case-control	New York, USA	Not Reported	Not Reported	The study included consecutive patients from five hospitals in NYC: Kings county Hospital, Metropolitan Hospital, Harlem Hospital, St. Albans Naval Hospital, and St. Johns Episcopal Hospital. For each patient with histologically confirmed invasive squamous-cell carcinoma of the cervix, carcinoma in situ, or cervical dysplasia, the control was the next patient without one of these diagnoses admitt…	none specified	none	Carcinoma in situ + invasive carcinoma	physical exam	First marital partners were examined. Foreskin was confirmed by exam to be completely, not partially, absent.	Cases were histologically confirmed.	Not Reported	days	Percentage of partners completely circumcised vs partially and uncircumcised	47	18	10.5	297	154	16.9	0.62 (calculated for review)	odds ratio	Not Reported	Not Reported	Not Reported	6	9	no	unsure	unsure	yes	The authors explicitly grouped anyone with most of their foreskin missing as 'uncircumcised', and that constituted about 40% of their study sample	consecutive or obviously representative series of cases *		hospital controls *		other		yes, with independent validation *	no history of disease (endpoint)*	not both provided	yes *	yes *	Population group		yes *
32	Terris	case-control	New York, USA	Not Reported	Not Reported	The study included consecutive patients from five hospitals in NYC: Kings county Hospital, Metropolitan Hospital, Harlem Hospital, St. Albans Naval Hospital, and St. Johns Episcopal Hospital. For each patient with histologically confirmed invasive squamous-cell carcinoma of the cervix, carcinoma in situ, or cervical dysplasia, the control was the next patient without one of these diagnoses admitt…	none specified	none	Carcinoma in situ	physical exam	First marital partners of women were included. Foreskin was confirmed by exam to be completely, not partially, absent.	Cases were histologically confirmed.	Not Reported	days	Percentage of partners completely circumcised vs partially and uncircumcised	28	11	10.2	188	97	15.7	0.65 (calculated for review)	prevalence (intervention to control), p-value from Chi-square comparison	Not Reported	Not Reported	Not Reported	6	9	no	unsure	unsure	yes	The authors explicitly grouped anyone with most of their foreskin missing as 'uncircumcised', and that constituted about 40% of their study sample	consecutive or obviously representative series of cases *		hospital controls *		other		yes, with independent validation *	no history of disease (endpoint)*	not both provided	yes *	yes *	Population group		yes *
33	Drain	ecologic	118 developing countries	Not Reported	Not Reported	countries with low and medium human development on UN Human Development Index 2004	national MC coverage could not be confidently classified (low, intermediate, high)	none	none	ecologic - survey data from various published sources including DHS's	living in country (high MC coverage = >80%, low = <20%)	not specified (country-level reporting)	N/A	N/A	incidence per 100,000 women per year	52 (high-MC prevalence countries)	N/A	20.5	51 (low-MC prevalence countries)	N/A	35	.59 (calculated for review)	incidence ratio (intervention to control)	<.001	not provided, but CI on low-coverage incidence = +/- 16.2; CI on high-coverage incidence = +/- 12.8	not provided, but CI on low-coverage incidence = +/- 16.2; CI on high-coverage incidence = +/- 12.8	N/A (ecologic study)	N/A (ecologic study)
[truncated: 7 more columns]

## Sheet: Cervical Dysplasia
																											Study Quality
																											All							Observational Studies
Reference	Last Name of First Author	Study Type	Location(s)	Minimum Age for Inclusion (women)	Maximum Age for Inclusion (Women)	Inclusion Criteria	Exclusion Criteria	Subgroup	Further Outcome Specifications	Circumcision Status Ascertainment Method	Exposure Definition	Diagnostic Method for Outcome	Follow-up Period or Minimum Interval Since Exposure	Units for Follow-up Period or Minimum Interval Since Exposure	Outcome Measure for Individual Groups	Total number in Intervention or Circumcised Group	Number of Events in Intervention or Circumcised Group	Circumcision Group Point Estimate	Total Number in Control or Uncircumcised Group	Number of Events in Control or Uncircumcised Group	Control Group Point Estimate	Circumcised vs. Uncircumcised Point Estimate	Measure for Comparison	P-value for Comparison	Low-End 95% Confidence Interval	High-End 95% Confidence Interval	Quality Sumary Score	Highest Potential Quality Score	Is Evidence Indirect?	Are Results Imprecise?	Is the Effect Size Large?	Are All Plausible Biases Towards the Null?	Comments on Bias Risk	Representativeness of the Cases or Exposed Cohort or Sample	Sample Size Adequate?	Selection of Controls or Unexposed Cohort	Demonstration that Outcome of Interest was Not Present at Start of Study	Ascertainment of Exposure (Risk Factor)	Ascertainment of the Outcome	Is the Case Definition Adequate?	Definition of Controls	Non-Respondents or Non-Response Rate	Did the Study Control for Age?	Did the Study Control for Any Additional Factor(s)?	Additional Factor(s) Listed	Statistical Test Appropriate?	Same Method of Ascertainment for Cases and Controls	Was Follow-Up Long Enough for Outcomes to Occur?	Adequacy of Follow-Up of Cohorts
17	Kolawole	cross-sectional	Ekiti, Nigeria	15	64	This was a descriptive/cross-sectional study carried out among women attending Gynaecology Clinic of the Federal Teaching Hospital, Ido-Ekiti between the ages of 15-64 years who were willing, and met the inclusion criteria. Informed consent was obtained.	none specified	none	none	report by woman	Women reported male partner circumcision status on questionnaire	Pap smears were collected by gynaecologists and reported as normal, inflammatory, abnormal (epithelial lesion), or unsatisfactory.			prevalence	192	9	4.7	8	5	62.5	0.03	Odds Ratio	0.0001	0	0.17	2	10	no	no	yes	no	The sample size for this study is small, and the confidence interval reported appears to be too narrow given this sample size.	selected group				No description of the measurement tool	Independent blind assessment**			no description of response rate or characteristics	no	no	N/A	not appropriate, not described, or incomplete
34	Dajani	cross-sectional	Jordan	Not Reported	Not Reported	During the period from 1982 through 1991, individuals were divided into Jordanian and non-Joradanian groups 1 and 2 respectively. Group 2 consisted of resident non-Arab females who were either employees or housewives.	none specified	none	Cervical Intraepithelial Neoplasia	report by woman	Interested gynecologists provided the data on whether the husband was circumcised from a report by the woman.	Referring gynecologists as a rule used a wooden Ayre's spatula for specimen collection. Staining of the slides was made by Papanicolaou's method. In all cases, smears were screened by a consultant pathologist under 10x followed by 40x high power field covering all areas. Samples were accepted as satisfactory when containing and adequate number of squamous and endocervical or squamous metaplastic …			prevalence	121	95	79	1163	1035	89	0.88 (calculated for review)	prevalence (intervention to control)	0.01	0.80 (calculated for review)	0.97 (calculated for review)	2	10	no	unsure	unsure	yes	Information bias in misclassifcation of the exposure would likely be nondifferential and independent, so the effect estimate would likely be attenuated.	selected group				No description of the measurement tool	Independent blind assessment**			no description of response rate or characteristics	no	no	N/A	not appropriate, not described, or incomplete
20	Fonck	cross-sectional	Nairobi, Kenya	Not Reported	Not Reported	Women who provided informed consent to particpate in the study attending the Special Treatment Clnic, the main STD referral clinic in Nairobi, Kenya during June 1996 to April 1997	None		Cervical Intraepithelial Neoplasia	report by woman	circumcision of current partner	Diagnosed from Papanicolaou smear			odds	Not Reported	Not Reported	Not Reported	Not Reported	Not Reported	Not Reported	0.9	Odds Ratio	Not Reported	0.4	1.9	6	10	no	no	no	unsure	No point estimates for individual groups	selected group				Validated measurement tool **	Independent blind assessment**			no description of response rate or characteristics	yes *	yes *	marital status, history of STD, history of condom use, age at first sex, number of sex partners	not appropriate, not described, or incomplete
31	Kim	case-control	Korea	Not Reported	Not Reported	This study was conducted between March 2002 and February 2004 after receiving approval by the institutional review board of the National Cancer Center of Korea. We selected 215 consecutive patients who were evaluated and treatedfor cervical neoplasm at the Center for Uterine Cancer. Women referred for abnormalcytologic results were tentative cases, and exfoliated cervical cells were collected bef…	non-Korean ethnicity, current pregnancy, history of hysterectomy or conization, and mental incompetence	among high-risk HPV-positive women	cervical intraepithelial noeplasia	report by woman	circ current partner	Consecutive patients who were evaluated and treated for cervical neoplasm at the Center for Uterine Cancer were selected as cases. Women referred for abnormal cytologic results were tentative cases, and exfoliated cervical cells were collected before performing colposcopy-directed biopsies.	Not Reported	years	number of events	207	70	0.729	66	26	0.774	0.84	odds ratio	0.597	0.44	1.61	5	9	no	no	no	yes	none	potential for selection biases or not stated		hospital controls *		written self report or medical record only		yes, with independent validation *	no history of disease (endpoint)*	not both provided	yes *	yes *	Cigarette smoking; No. births; Use of condom; Age at first intercourse, Current marital status		yes *
32	Terris	case-control	New York, USA	Not Reported	Not Reported	The study included consecutive patients from five hospitals in NYC: Kings county Hospital, Metropolitan Hospital, Harlem Hospital, St. Albans Naval Hospital, and St. Johns Episcopal Hospital. For each patient with histologically confirmed invasive squamous-cell carcinoma of the cervix, carcinoma in situ, or cervical dysplasia, the control was the next patient without one of these diagnoses admitt…	none specified	none	none	physical exam	First marital partners were examined. Foreskin was confirmed by exam to be completely, not partially, absent.	Cases were histologically confirmed.	Not Reported	days	Percentage of partners completely circumcised vs partially and uncircumcised	21	12	16.2	127	62	12.2	1.33 (calculated for review)	Odds Ratio	Not Reported	Not Reported	Not Reported	6	9	no	unsure	unsure	yes	The authors explicitly grouped anyone with most of their foreskin missing as 'uncircumcised', and that constituted about 40% of their study sample	consecutive or obviously representative series of cases *		hospital controls *		other		yes, with independent validation *	no history of disease (endpoint)*	not both provided	yes *	yes *	Population group		yes *
[truncated: 7 more columns]

## Sheet: Chlamydia
																											Study Quality
																											All							Observational Studies
Reference	Last Name of First Author	Study Type	Location(s)	Minimum Age for Inclusion (women)	Maximum Age for Inclusion (Women)	Inclusion Criteria	Exclusion Criteria	Subgroup	Further Outcome Specifications	Circumcision Status Ascertainment Method	Exposure Definition	Diagnostic Method for Outcome	Follow-up Period or Minimum Interval Since Exposure	Units for Follow-up Period or Minimum Interval Since Exposure	Outcome Measure for Individual Groups	Total number in Intervention or Circumcised Group	Number of Events in Intervention or Circumcised Group	Circumcision Group Point Estimate	Total Number in Control or Uncircumcised Group	Number of Events in Control or Uncircumcised Group	Control Group Point Estimate	Circumcised vs. Uncircumcised Point Estimate	Measure for Comparison	P-value for Comparison	Low-End 95% Confidence Interval	High-End 95% Confidence Interval	Quality Sumary Score	Highest Potential Quality Score	Is Evidence Indirect?	Are Results Imprecise?	Is the Effect Size Large?	Are All Plausible Biases Towards the Null?	Comments on Bias Risk	Representativeness of the Cases or Exposed Cohort or Sample	Sample Size Adequate?	Selection of Controls or Unexposed Cohort	Demonstration that Outcome of Interest was Not Present at Start of Study	Ascertainment of Exposure (Risk Factor)	Ascertainment of the Outcome	Is the Case Definition Adequate?	Definition of Controls	Non-Respondents or Non-Response Rate	Did the Study Control for Age?	Did the Study Control for Any Additional Factor(s)?	Additional Factor(s) Listed	Statistical Test Appropriate?	Same Method of Ascertainment for Cases and Controls	Was Follow-Up Long Enough for Outcomes to Occur?	Adequacy of Follow-Up of Cohorts
20	Fonck	cross-sectional	Nairobi, Kenya	Not Reported	Not Reported	Women who provided informed consent to particpate in the study attending the Special Treatment Clnic, the main STD referral clinic in Nairobi, Kenya during June 1996 to April 1997	None		none	report by woman	circumcision of current partner	Swabs for chlamydia were tested with enzyme-linked immunoassay			odds	Not Reported	Not Reported	Not Reported	Not Reported	Not Reported	Not Reported	0.6	Odds Ratio	Not Reported	0.2	2	6	10	no	no	no	unsure	no point estimates for individual groups	selected group				Validated measurement tool **	Independent blind assessment**			no description of response rate or characteristics	yes *	yes *	marital status, history of STD, history of condom use, age at first sex, number of sex partners	not appropriate, not described, or incomplete
16	Nayyar	cross-sectional	New Delhi, India	15	49	HIV positive patients aged 15-49 years between November 2011 to March 2013.	none specified	none	none	report by woman	circumcision status of their male partner	diagnosed using commercially available one step rapid antigen detection kit (Standard Diagnostics, Inc., Korea) and antibody detection kit (IgM and IgG) (DRG Diagnostics, Germany), according to the manufacturer’s guidelines.			prevalence	22	2	0.09	28	6	0.214	0.42 (calculated for review)	prevalence ratio (intervention to control)	Not Reported	0.09 (calculated for review)	1.90 (calculated for review)	2	10	unsure	unsure	unsure	yes	none	selected group				No description of the measurement tool	Independent blind assessment**			no description of response rate or characteristics	no	no	N/A	not appropriate, not described, or incomplete
36	Turner	cross-sectional	Kampala, Uganda, Harare and Chitungwiza, Zimbabwe, Chiang Mai, Khon Kaen, Hat Yai, and Bangkok, Thailand	18	35	The HC-HIV study enrolled and followed women from 1Not Reported to 2004. Eligible women were 18 to 35 years old; HIV-negative; sexually active; not pregnant or planning a pregnancy; and using oral contraceptive pills, injectable depot medroxyprogesterone acetate, or a nonhormonal or no contraceptive method. Most were recruited from family planning and maternal-child health clinics, some countries…	none specified	none	none	report by woman	Women reported the circumcision status of their primary partner	A single endocervical swab for PCR identification of both gonococcal and chlamydial infection was collected at each visit. For Ct, optical density >0.8 was considered positive, and for GC, OD >2.5 was positive. Negative results were indicated for OD <0.2 for both Ct and GC. Testing was repeated if the results fell in the "gray zone". Tv was diagnosed using wet mount with examination under low and…			prevalence	989	34	3.4	3249	86	2.7	1.30 (calculated for review)	prevalence ratio (intervention to control)	0.28	0.88 (calculated for review)	1.92 (calculated for review)	3	10	no	unsure	unsure	yes	Under three sensitivity-specificity scenarios, associations between male circumcision and women's HIV risk were generally robust to misclassification of male circumcision status	somewhat representative of average in target population (nonrandom sample)*				No description of the measurement tool	Independent blind assessment**			no description of response rate or characteristics	no	no	N/A	not appropriate, not described, or incomplete
36	Turner	cross-sectional	Kampala, Uganda, Harare and Chitungwiza, Zimbabwe, Chiang Mai, Khon Kaen, Hat Yai, and Bangkok, Thailand	18	35	The HC-HIV study enrolled and followed women from 1Not Reported to 2004. Eligible women were 18 to 35 years old; HIV-negative; sexually active; not pregnant or planning a pregnancy; and using oral contraceptive pills, injectable depot medroxyprogesterone acetate, or a nonhormonal or no contraceptive method. Most were recruited from family planning and maternal-child health clinics, some countries…	none specified	Women categorized as low-risk in Uganda	none	report by woman	Women reported the circumcision status of their primary partner	A single endocervical swab for PCR identification of both gonococcal and chlamydial infection was collected at each visit. For Ct, optical density >0.8 was considered positive, and for GC, OD >2.5 was positive. Negative results were indicated for OD <0.2 for both Ct and GC. Testing was repeated if the results fell in the "gray zone". Tv was diagnosed using wet mount with examination under low and…			prevalence	639	22	3.4	1151	26	2.3	1.52 (calculated for review)	prevalence ratio (intervention to control)	Not Reported	0.87 (calculated for review)	2.67 (calculated for review)	3	10	no	unsure	unsure	yes	Under three sensitivity-specificity scenarios, associations between male circumcision and women's HIV risk were generally robust to misclassification of male circumcision status	somewhat representative of average in target population (nonrandom sample)*				No description of the measurement tool	Independent blind assessment**			no description of response rate or characteristics	no	no	N/A	not appropriate, not described, or incomplete
36	Turner	cross-sectional	Kampala, Uganda, Harare and Chitungwiza, Zimbabwe, Chiang Mai, Khon Kaen, Hat Yai, and Bangkok, Thailand	18	35	The HC-HIV study enrolled and followed women from 1Not Reported to 2004. Eligible women were 18 to 35 years old; HIV-negative; sexually active; not pregnant or planning a pregnancy; and using oral contraceptive pills, injectable depot medroxyprogesterone acetate, or a nonhormonal or no contraceptive method. Most were recruited from family planning and maternal-child health clinics, some countries…	none specified	Women categorized as high-risk in Uganda	none	report by woman	Women reported the circumcision status of their primary partner	A single endocervical swab for PCR identification of both gonococcal and chlamydial infection was collected at each visit. For Ct, optical density >0.8 was considered positive, and for GC, OD >2.5 was positive. Negative results were indicated for OD <0.2 for both Ct and GC. Testing was repeated if the results fell in the "gray zone". Tv was diagnosed using wet mount with examination under low and…			prevalence	141	8	5.7	241	4	1.7	3.42 (calculated for review)	prevalence ratio (intervention to control)	Not Reported	1.05 (calculated for review)	11.15 (calculated for review)	3	10	no	unsure	unsure	yes	Under three sensitivity-specificity scenarios, associations between male circumcision and women's HIV risk were generally robust to misclassification of male circumcision status	somewhat representative of average in target population (nonrandom sample)*				No description of the measurement tool	Independent blind assessment**			no description of response rate or characteristics	no	no	N/A	not appropriate, not described, or incomplete
36	Turner	cross-sectional	Kampala, Uganda, Harare and Chitungwiza, Zimbabwe, Chiang Mai, Khon Kaen, Hat Yai, and Bangkok, Thailand	18	35	The HC-HIV study enrolled and followed women from 1Not Reported to 2004. Eligible women were 18 to 35 years old; HIV-negative; sexually active; not pregnant or planning a pregnancy; and using oral contraceptive pills, injectable depot medroxyprogesterone acetate, or a nonhormonal or no contraceptive method. Most were recruited from family planning and maternal-child health clinics, some countries…	none specified	Women in Zimbabwe	none	report by woman	Women reported the circumcision status of their primary partner	A single endocervical swab for PCR identification of both gonococcal and chlamydial infection was collected at each visit. For Ct, optical density >0.8 was considered positive, and for GC, OD >2.5 was positive. Negative results were indicated for OD <0.2 for both Ct and GC. Testing was repeated if the results fell in the "gray zone". Tv was diagnosed using wet mount with examination under low and…			prevalence	209	4	1.9	1857	56	3	0.63 (calculated for review)	prevalence ratio (intervention to control)	Not Reported	0.23 (calculated for review)	1.73 (calculated for review)	3	10	no	unsure	unsure	yes	Under three sensitivity-specificity scenarios, associations between male circumcision and women's HIV risk were generally robust to misclassification of male circumcision status	somewhat representative of average in target population (nonrandom sample)*				No description of the measurement tool	Independent blind assessment**			no description of response rate or characteristics	no	no	N/A	not appropriate, not described, or incomplete
18	Turner	cohort	Kampala, Uganda, Harare and Chitungwiza, Zimbabwe, Chiang Mai, Khon Kaen, Hat Yai, and Bangkok, Thailand	18	35	The HC-HIV study enrolled and followed women from 1Not Reported to 2004. Eligible women were 18 to 35 years old; HIV-negative; sexually active; not pregnant or planning a pregnancy; and using oral contraceptive pills, injectable depot medroxyprogesterone acetate, or a nonhormonal or no contraceptive method. Most were recruited from family planning and maternal-child health clinics, some countries…	none specified	none	none	report by woman	circumcision status of current partner was recorded at each visit	A single endocervical swab was collected for PCR identification of both gonococcal and chlamydial infections. For chalmydia, OD >0.8 was considered positive. Negative results were indicated for OD <0.2. Testing was repeated if results fell in the "gray zone."	9899	person-years	events or incidence per person-time (specify below)	Not Reported	80	4.46	Not Reported	280	3.91	1.25	hazard ratio (intervention to control)	Not Reported	0.96	1.63	8	9	no	yes	no	yes	Sensitivity analysis resulted in little change in findings for MC and women's HIV risk. Authors expect it to be the same for STI risk. There are average women in the community who may not fit into the inclusion criteria given and so the sample is somewhat representative	somewhat representative of average woman in community*		drawn from the same community as the exposed cohort*	yes	structured interview*	independent blind assessment*				yes *	yes *	contraceptive method, age at coital debut, and country			yes	subjects lost to follow up unlikely to introduce bias - <20% loss or description provided of those lost*
37	Russell	cohort	Pennsylvania, USA	15	35	Women aged 15-35 years who had lower genital tract infections or were at risk for chlamydia infection were approached for enrollment from February 2011 through May 2014. Women were recruited from the Allegheny County Helath Department's Sexually Transmitted Diseases Clinic, Magee-Womens Hospital (MWH) Ambulatory Care Clinic, and the Reproductive Infectious Disease Research Unit at MWH. Eligibilit…	Exclusion criteria included pregnancy, euterine procedure or miscarriage in the preceding 60 days, menopause, hysterectomy, antibiotic therapy in the preceding 14 days, and allergy to study medications. Womem with acute PID were excluded.	Women with prevalent chlamydia at baseline	ascending infection	report by woman	Women reported whether they had sex with an uncircumcised partner within the last 3 months.	Women underwent endometrial sampling at enrollment and followup visits. The tissue speciment was discharged into a sterile Petri dish. Tissue proximal to the sampling portal of the cannula was placed in 10% formalin fixative, distal tissue was used for microbiologic culture, and a swab absorbed 5 mm of distal tissue for qualitative NAAT. All participants received single-dose agents for gonorrhea,…	0	years	Prevalence measured at baseline	8	5	0.63	141	58	0.41	0.8	relative risk (risk ratio) intervention to control	0.53	0.4	1.61	6	9	no	yes	no	unsure	Women were recruited from STI clinic.	selected group		drawn from the same community as the exposed cohort*	yes	written self-report	independent blind assessment*				yes *	yes *	gonorrhea infection at enrollment, Mycoplasma genitalium infection at enrollment, trichomonas infection at enrollment, bacterial vaginosis at enrollment, chalmydia trachomatis infection before enrollment, seuxal activity before enrollment, contraception at enrollment			no	subjects lost to follow up unlikely to introduce bias - <20% loss or description provided of those lost*
37	Russell	cohort	Pennsylvania, USA	15	35	Women aged 15-35 years who had lower genital tract infections or were at risk for chlamydia infection were approached for enrollment from February 2011 through May 2014. Women were recruited from the Allegheny County Helath Department's Sexually Transmitted Diseases Clinic, Magee-Womens Hospital (MWH) Ambulatory Care Clinic, and the Reproductive Infectious Disease Research Unit at MWH. Eligibilit…	Exclusion criteria included pregnancy, euterine procedure or miscarriage in the preceding 60 days, menopause, hysterectomy, antibiotic therapy in the preceding 14 days, and allergy to study medications. Womem with acute PID were excluded.	none	Incident infection	report by woman	Women reported whether they had sex with an uncircumcised partner within the last 3 months.	Women underwent endometrial sampling at enrollment and followup visits. The tissue speciment was discharged into a sterile Petri dish. Tissue proximal to the sampling portal of the cannula was placed in 10% formalin fixative, distal tissue was used for microbiologic culture, and a swab absorbed 5 mm of distal tissue for qualitative NAAT. All participants received single-dose agents for gonorrhea,…	1	years	incidence	Not Reported	Not Reported	Not Reported	Not Reported	Not Reported	Not Reported	0.38	hazard ratio (intervention to control)	0.02	0.17	0.83	7	9	no	yes	yes	yes	Women were recruited from STI clinic.	selected group		drawn from the same community as the exposed cohort*	yes	written self-report	independent blind assessment*				yes *	yes *	education level, substance use, infection type during followup, site of c. trachomatis infeciton at enrollment, sti diagnosis received by partner during follow-up, sex exposure, contraception (reported at any visit)			yes	subjects lost to follow up unlikely to introduce bias - <20% loss or description provided of those lost*
35	Moodley	cohort	Durban, Johannesburg, Klerksdorp,and Soweto, South Africa; Kampala, Uganda; Chitungwiza and Harare, Zimbabwe	18	45	Women aged 18 - 45 years, able and willing to provide written informed consent, HIV-uninfected, vaginal intercourse within the last 3 months, using effective contraception at enrollment and intending to use effective method for the next 24 months, agrees not to join studies of drugs, medical devices, or vaginal products for the next 24 months.	Excluded if patient reported any of the following: adverse reaction to any study products or latex, pathologic bone fracture not related to trauma (ever), non-therapeutic injection drug use in the past 12 months, post-exposure prophylaxis for HIV exposrue in the past 6 months, pregnancy outcome or gynecologic or genital procedure in the past 42 days, participation in any other study of drugs, med…	none	none	report by woman	Circumcision status of male sexual partner at baseline	Participants underwent STI testing at bseline and quarterly visits	3	years	none reported	1561	Not Reported	Not Reported	2863	Not Reported	Not Reported	Not Reported	only p-value for comparison given	0.652	Not Reported	Not Reported	4	9	no	unsure	unsure	yes	Self-reported male partner circumcision status, may cause an underestimation of effect.	truly representative of average woman in community*		drawn from the same community as the exposed cohort*	yes	written self-report	independent blind assessment*				no	no	N/A			yes	no statement provided
38	Castellsague	case-control	Spain; Columbia; Brazil; Thailand; Philippines	Not Reported	Not Reported	females who had newly diagnosed, histologically confirmed cervical carcinoma in situ or invasive cervical cancer.	none specified	none	C. trachomatis antibody positive	self-report by man	married or stable partners	C. trachomatis immunoglobulin G antibodies were determined by a microimmunofluorescence (MIF) assay.	Not Reported	days	number of events	84	22	0.195	216	91	0.332	0.18	odds ratio	0.004	0.05	0.58	6	9	no	no	yes	unsure	Data was pooled from five different studies, they may be heterogeneous.	potential for selection biases or not stated		hospital controls *		structured interview where blind to case/control status *		yes, with independent validation *	no history of disease (endpoint)*	not both provided	yes *	yes *	study sites, man's and woman's ages, and man's and woman's lifetime numbers of sexual partners.		yes *
[truncated: 7 more columns]

## Sheet: Dysuria
																											Study Quality
																											All							Observational Studies
Reference	Last Name of First Author	Study Type	Location(s)	Minimum Age for Inclusion (women)	Maximum Age for Inclusion (Women)	Inclusion Criteria	Exclusion Criteria	Subgroup	Further Outcome Specifications	Circumcision Status Ascertainment Method	Exposure Definition	Diagnostic Method for Outcome	Follow-up Period or Minimum Interval Since Exposure	Units for Follow-up Period or Minimum Interval Since Exposure	Outcome Measure for Individual Groups	Total number in Intervention or Circumcised Group	Number of Events in Intervention or Circumcised Group	Circumcision Group Point Estimate	Total Number in Control or Uncircumcised Group	Number of Events in Control or Uncircumcised Group	Control Group Point Estimate	Circumcised vs. Uncircumcised Point Estimate	Measure for Comparison	P-value for Comparison	Low-End 95% Confidence Interval	High-End 95% Confidence Interval	Quality Sumary Score	Highest Potential Quality Score	Is Evidence Indirect?	Are Results Imprecise?	Is the Effect Size Large?	Are All Plausible Biases Towards the Null?	Comments on Bias Risk	Representativeness of the Cases or Exposed Cohort or Sample	Sample Size Adequate?	Selection of Controls or Unexposed Cohort	Demonstration that Outcome of Interest was Not Present at Start of Study	Ascertainment of Exposure (Risk Factor)	Ascertainment of the Outcome	Is the Case Definition Adequate?	Definition of Controls	Non-Respondents or Non-Response Rate	Did the Study Control for Age?	Did the Study Control for Any Additional Factor(s)?	Additional Factor(s) Listed	Statistical Test Appropriate?	Same Method of Ascertainment for Cases and Controls	Was Follow-Up Long Enough for Outcomes to Occur?	Adequacy of Follow-Up of Cohorts
14	Gray	RCT	Rakai, Uganda	Not Reported	Not Reported	HIV-negative wives or long term consensual partners of men enrolled concurrently with their husbands in the original RCT conducted in Rakai, Uganda with consent. The husbands were either randomized to circumcision immediately (intervention arm) or after two years (control arm).	Women who were enrolled in the study 6 months of more after their husband's enrollment date. HIV-positive women.	none	Dysuria	other	Husband must be in intervention arm of RCT in order for a woman to be exposed. Physical examination in the intervention arm only.	Women were interviwed at each follow-up visit for self-report of Dysuria symptoms	1	years	prevalence	798	113	14.2	763	114	14.9	0.97	prevalence (intervention to control)	Not Reported	0.75	1.21	unclear	high	no	yes	no	yes	control women who got infected might stay home. Not clear if sealed, no reason for missing data stated.
19	Wawer	RCT	Rakai, Uganda	Not Reported	Not Reported	The Rakai Health Science Program in Rakai enrolled males in an MC trial for HIV/STI prevention. Men were eligible for enrollment in this study if they were HIV-infected, uncircumcised, aged 15-49 years, had no medical indications or contraindications for MC, and provided written informed consent. Males were randomized to receive immediate or delayed circumicision after 24 months. Consenting femal…	none specified	none	Dysuria	other	considered exposed if current partner is enrolled in the intervention arm of the trial and unexposed if partner is in the control arm	Self reported symptoms of Dysuria	2	years	incidence	225	35	16	161	24	15	1.04 (calculated for review)	Risk Ratio	0.89	0.65 (calculated for review)	1.68 (calculated for review)	unclear	high	no	unsure	unsure	yes	Control women who got infected might stay at home. No reasons for missing data stated.
[truncated: 7 more columns]

## Sheet: Genital Warts
																											Study Quality
																											All							Observational Studies
Reference	Last Name of First Author	Study Type	Location(s)	Minimum Age for Inclusion (women)	Maximum Age for Inclusion (Women)	Inclusion Criteria	Exclusion Criteria	Subgroup	Further Outcome Specifications	Circumcision Status Ascertainment Method	Exposure Definition	Diagnostic Method for Outcome	Follow-up Period or Minimum Interval Since Exposure	Units for Follow-up Period or Minimum Interval Since Exposure	Outcome Measure for Individual Groups	Total number in Intervention or Circumcised Group	Number of Events in Intervention or Circumcised Group	Circumcision Group Point Estimate	Total Number in Control or Uncircumcised Group	Number of Events in Control or Uncircumcised Group	Control Group Point Estimate	Circumcised vs. Uncircumcised Point Estimate	Measure for Comparison	P-value for Comparison	Low-End 95% Confidence Interval	High-End 95% Confidence Interval	Quality Sumary Score	Highest Potential Quality Score	Is Evidence Indirect?	Are Results Imprecise?	Is the Effect Size Large?	Are All Plausible Biases Towards the Null?	Comments on Bias Risk	Representativeness of the Cases or Exposed Cohort or Sample	Sample Size Adequate?	Selection of Controls or Unexposed Cohort	Demonstration that Outcome of Interest was Not Present at Start of Study	Ascertainment of Exposure (Risk Factor)	Ascertainment of the Outcome	Is the Case Definition Adequate?	Definition of Controls	Non-Respondents or Non-Response Rate	Did the Study Control for Age?	Did the Study Control for Any Additional Factor(s)?	Additional Factor(s) Listed	Statistical Test Appropriate?	Same Method of Ascertainment for Cases and Controls	Was Follow-Up Long Enough for Outcomes to Occur?	Adequacy of Follow-Up of Cohorts
20	Fonck	cross-sectional	Nairobi, Kenya	Not Reported	Not Reported	Women who provided informed consent to particpate in the study attending the Special Treatment Clnic, the main STD referral clinic in Nairobi, Kenya during June 1996 to April 1997	None		Genital Warts	report by woman	circumcision of current partner	Women were questioned about symptoms and diagnosed by full gynecological examination			odds	Not Reported	Not Reported	Not Reported	Not Reported	Not Reported	Not Reported	0.7	Odds Ratio	Not Reported	0.3	1.8	6	10	no	no	no	unsure	No point estimate for individual groups.	selected group				Validated measurement tool **	Independent blind assessment**			no description of response rate or characteristics	yes *	yes *	Marital status, history of STD, history of condom use, age at first sex, number of sex partners	not appropriate, not described, or incomplete
[truncated: 7 more columns]

## Sheet: Gonorrhea
																											Study Quality
																											All							Observational Studies
Reference	Last Name of First Author	Study Type	Location(s)	Minimum Age for Inclusion (women)	Maximum Age for Inclusion (Women)	Inclusion Criteria	Exclusion Criteria	Subgroup	Further Outcome Specifications	Circumcision Status Ascertainment Method	Exposure Definition	Diagnostic Method for Outcome	Follow-up Period or Minimum Interval Since Exposure	Units for Follow-up Period or Minimum Interval Since Exposure	Outcome Measure for Individual Groups	Total number in Intervention or Circumcised Group	Number of Events in Intervention or Circumcised Group	Circumcision Group Point Estimate	Total Number in Control or Uncircumcised Group	Number of Events in Control or Uncircumcised Group	Control Group Point Estimate	Circumcised vs. Uncircumcised Point Estimate	Measure for Comparison	P-value for Comparison	Low-End 95% Confidence Interval	High-End 95% Confidence Interval	Quality Sumary Score	Highest Potential Quality Score	Is Evidence Indirect?	Are Results Imprecise?	Is the Effect Size Large?	Are All Plausible Biases Towards the Null?	Comments on Bias Risk	Representativeness of the Cases or Exposed Cohort or Sample	Sample Size Adequate?	Selection of Controls or Unexposed Cohort	Demonstration that Outcome of Interest was Not Present at Start of Study	Ascertainment of Exposure (Risk Factor)	Ascertainment of the Outcome	Is the Case Definition Adequate?	Definition of Controls	Non-Respondents or Non-Response Rate	Did the Study Control for Age?	Did the Study Control for Any Additional Factor(s)?	Additional Factor(s) Listed	Statistical Test Appropriate?	Same Method of Ascertainment for Cases and Controls	Was Follow-Up Long Enough for Outcomes to Occur?	Adequacy of Follow-Up of Cohorts
20	Fonck	cross-sectional	Nairobi, Kenya	Not Reported	Not Reported	Women who provided informed consent to particpate in the study attending the Special Treatment Clnic, the main STD referral clinic in Nairobi, Kenya during June 1996 to April 1997	None		none	report by woman	circumcision of partner	Swabs for gonorrhea isolation were inoculated onto a Thayer-Martin medium and incubated in a candle extinction jar at 36 degrees Celsius for 24 hours to 48 hours			odds	Not Reported	Not Reported	Not Reported	Not Reported	Not Reported	Not Reported	2.2	Odds Ratio	Not Reported	0.7	6.7	6	10	no	yes	yes	unsure	No point estimates for individual groups	selected group				Validated measurement tool **	Independent blind assessment**			no description of response rate or characteristics	yes *	yes *	marital status, history of STD, history of condom use, age at first sex, number of sex partners	not appropriate, not described, or incomplete
16	Nayyar	cross-sectional	New Delhi, India	15	49	HIV positive patients aged 15-49 years between November 2011 to March 2013.	none specified	none	none	report by woman	circumcision status of their male partner	Gram stain was made, and culture was done on chocolate agar.			prevalence	22	0	0	28	2	0.071	Prevalence is 0% in exposed group and 7.1% in unexposed group; no test for comparison.	none provided	Not Reported	Not Reported	Not Reported	2	10	unsure	unsure	unsure	yes	none	selected group				No description of the measurement tool	Independent blind assessment**			no description of response rate or characteristics	no	no	N/A	not appropriate, not described, or incomplete
36	Turner	cross-sectional	Kampala, Uganda; Harare and Chitungwiza, Zimbabwe	18	35	The HC-HIV study enrolled and followed women from 1Not Reported to 2004. Eligible women were 18 to 35 years old; HIV-negative; sexually active; not pregnant or planning a pregnancy; and using oral contraceptive pills, injectable depot medroxyprogesterone acetate, or a nonhormonal or no contraceptive method. Most were recruited from family planning and maternal-child health clinics, some countries…	none specified	none	none	report by woman	Women reported the circumcision status of their primary partner	A single endocervical swab for PCR identification of both gonococcal and chlamydial infection was collected at each visit. For Ct, optical density >0.8 was considered positive, and for GC, OD >2.5 was positive. Negative results were indicated for OD <0.2 for both Ct and GC. Testing was repeated if the results fell in the "gray zone". Tv was diagnosed using wet mount with examination under low and…			prevalence	989	24	2.4	3249	59	1.8	1.34 (calculated for review)	prevalence ratio (intervention to control)	0.41	0.84 (calculated for review)	2.14 (calculated for review)	3	10	no	unsure	unsure	yes	Under three sensitivity-specificity scenarios, associations between male circumcision and women's HIV risk were generally robust to misclassification of male circumcision status	somewhat representative of average in target population (nonrandom sample)*				No description of the measurement tool	Independent blind assessment**			no description of response rate or characteristics	no	no	N/A	not appropriate, not described, or incomplete
36	Turner	cross-sectional	Kampala, Uganda; Harare and Chitungwiza, Zimbabwe	18	35	The HC-HIV study enrolled and followed women from 1Not Reported to 2004. Eligible women were 18 to 35 years old; HIV-negative; sexually active; not pregnant or planning a pregnancy; and using oral contraceptive pills, injectable depot medroxyprogesterone acetate, or a nonhormonal or no contraceptive method. Most were recruited from family planning and maternal-child health clinics, some countries…	none specified	Women categorized as low-risk in Uganda	none	report by woman	Women reported the circumcision status of their primary partner	A single endocervical swab for PCR identification of both gonococcal and chlamydial infection was collected at each visit. For Ct, optical density >0.8 was considered positive, and for GC, OD >2.5 was positive. Negative results were indicated for OD <0.2 for both Ct and GC. Testing was repeated if the results fell in the "gray zone". Tv was diagnosed using wet mount with examination under low and…			prevalence	639	13	2	1151	15	1.3	1.56 (calculated for review)	prevalence ratio (intervention to control)	Not Reported	0.75 (calculated for review)	3.26 (calculated for review)	3	10	no	unsure	unsure	yes	Under three sensitivity-specificity scenarios, associations between male circumcision and women's HIV risk were generally robust to misclassification of male circumcision status	somewhat representative of average in target population (nonrandom sample)*				No description of the measurement tool	Independent blind assessment**			no description of response rate or characteristics	no	no	N/A	not appropriate, not described, or incomplete
36	Turner	cross-sectional	Kampala, Uganda; Harare and Chitungwiza, Zimbabwe	18	35	The HC-HIV study enrolled and followed women from 1Not Reported to 2004. Eligible women were 18 to 35 years old; HIV-negative; sexually active; not pregnant or planning a pregnancy; and using oral contraceptive pills, injectable depot medroxyprogesterone acetate, or a nonhormonal or no contraceptive method. Most were recruited from family planning and maternal-child health clinics, some countries…	none specified	Women categorized as high-risk in Uganda	none	report by woman	Women reported the circumcision status of their primary partner	A single endocervical swab for PCR identification of both gonococcal and chlamydial infection was collected at each visit. For Ct, optical density >0.8 was considered positive, and for GC, OD >2.5 was positive. Negative results were indicated for OD <0.2 for both Ct and GC. Testing was repeated if the results fell in the "gray zone". Tv was diagnosed using wet mount with examination under low and…			prevalence	141	5	3.5	241	4	1.7	2.14 (calculated for review)	prevalence ratio (intervention to control)	Not Reported	0.58 (calculated for review)	7.83 (calculated for review)	3	10	no	unsure	unsure	yes	Under three sensitivity-specificity scenarios, associations between male circumcision and women's HIV risk were generally robust to misclassification of male circumcision status	somewhat representative of average in target population (nonrandom sample)*				No description of the measurement tool	Independent blind assessment**			no description of response rate or characteristics	no	no	N/A	not appropriate, not described, or incomplete
36	Turner	cross-sectional	Kampala, Uganda; Harare and Chitungwiza, Zimbabwe	18	35	The HC-HIV study enrolled and followed women from 1Not Reported to 2004. Eligible women were 18 to 35 years old; HIV-negative; sexually active; not pregnant or planning a pregnancy; and using oral contraceptive pills, injectable depot medroxyprogesterone acetate, or a nonhormonal or no contraceptive method. Most were recruited from family planning and maternal-child health clinics, some countries…	none specified	Women in Zimbabwe	none	report by woman	Women reported the circumcision status of their primary partner	A single endocervical swab for PCR identification of both gonococcal and chlamydial infection was collected at each visit. For Ct, optical density >0.8 was considered positive, and for GC, OD >2.5 was positive. Negative results were indicated for OD <0.2 for both Ct and GC. Testing was repeated if the results fell in the "gray zone". Tv was diagnosed using wet mount with examination under low and…			prevalence	209	6	2.9	1857	40	2.2	1.33 (calculated for review)	prevalence ratio (intervention to control)	Not Reported	0.57 (calculated for review)	3.11 (calculated for review)	3	10	no	unsure	unsure	yes	Under three sensitivity-specificity scenarios, associations between male circumcision and women's HIV risk were generally robust to misclassification of male circumcision status	somewhat representative of average in target population (nonrandom sample)*				No description of the measurement tool	Independent blind assessment**			no description of response rate or characteristics	no	no	N/A	not appropriate, not described, or incomplete
18	Turner	cohort	Kampala, Uganda; Harare and Chitungwiza, Zimbabwe	18	35	The HC-HIV study enrolled and followed women from 1Not Reported to 2004. Eligible women were 18 to 35 years old; HIV-negative; sexually active; not pregnant or planning a pregnancy; and using oral contraceptive pills, injectable depot medroxyprogesterone acetate, or a nonhormonal or no contraceptive method. Most were recruited from family planning and maternal-child health clinics, some countries…	none specified	none	none	report by woman	circumcision status of current partner was recorded at each visit	A single endocervical swab was collected for PCR identification of both gonococcal and chlamydial infections. For GC, OD>2.5 was positive. Negative results were indicated for OD<0.2. Testing was repeated if results fell in the "gray zone."	10016	person-years	events or incidence per person-time (specify below)	Not Reported	68	3.77	Not Reported	220	3.04	0.99	hazard ratio (intervention to control)	Not Reported	0.74	1.31	8	9	no	yes	no	yes	Sensitivity analysis resulted in little change in findings for MC and women's HIV risk. Authors expect it to be the same for STI risk. There are average women in the community who may not fit into the inclusion criteria given and so the sample is somewhat representative	somewhat representative of average woman in community*		drawn from the same community as the exposed cohort*	yes	structured interview*	independent blind assessment*				yes *	yes *	contraceptive method, age at coital debut, and country			yes	subjects lost to follow up unlikely to introduce bias - <20% loss or description provided of those lost*
35	Moodley	cohort	Durban, Johannesburg, Klerksdorp,and Soweto, South Africa; Kampala, Uganda; Chitungwiza and Harare, Zimbabwe	18	45	Women aged 18 - 45 years, able and willing to provide written informed consent, HIV-uninfected, vaginal intercourse within the last 3 months, using effective contraception at enrollment and intending to use effective method for the next 24 months, agrees not to join studies of drugs, medical devices, or vaginal products for the next 24 months.	Excluded if patient reported any of the following: adverse reaction to any study products or latex, pathologic bone fracture not related to trauma (ever), non-therapeutic injection drug use in the past 12 months, post-exposure prophylaxis for HIV exposrue in the past 6 months, pregnancy outcome or gynecologic or genital procedure in the past 42 days, participation in any other study of drugs, med…	none	none	report by woman	Circumcision status of male sexual partner at baseline	Participants underwent STI testing at bseline and quarterly visits	3	years	none reported	1561	Not Reported	Not Reported	2863	Not Reported	Not Reported	Not Reported	only p-value for comparison given	0.281	Not Reported	Not Reported	4	9	no	unsure	unsure	yes	Self-reported male partner circumcision status, may cause an underestimation of effect.	truly representative of average woman in community*		drawn from the same community as the exposed cohort*	yes	written self-report	independent blind assessment*				no	no	N/A			yes	no statement provided
[truncated: 7 more columns]

[truncated: 13 more sheets: Herpes Simplex 2 Infection, HIV Infection, HPV Infection, High-Risk HPV Infection, High-Risk HPV Viral Load, Low-Risk HPV Infection, Mycoplasma Genitalium, Nonspecific Genital Ulcers, Syphilis, Trichomonas, Vaginal Discharge, Excluded duplicates, Expanded table 1]
